# Supplementary material for: Sugar Beverage Habitation Relieves Chronic Stress-Induced Anxiety-like Behavior but Elicits Compulsive Eating Phenotype via vLSGAD2 Neurons
Source: Int J Mol Sci. 2022 Dec 30;24(1):661. doi: 10.3390/ijms24010661 (PMC9820526; doi:10.3390/ijms24010661)
Supplement: Supplementary file 1 [file ijms-24-00661-s001.zip]

Archive with 1 entries (1 files):
- ijms-2042027-supplementary.pdf
